# Supplementary material for: Synergistic Effects of Silicate-Platelet Supporting Ag and ZnO, Offering High Antibacterial Activity and Low Cytotoxicity
Source: Int J Mol Sci. 2023 Apr 10;24(8):7024. doi: 10.3390/ijms24087024 (PMC10138669; doi:10.3390/ijms24087024)
Supplement: Supplementary file 1 [file ijms-24-07024-s001.zip]

Archive with 1 entries (1 files):
- ijms-2267456-supplementary.pdf
